# Supplementary material for: Downstream Effects of Mutations in SOD1 and TARDBP Converge on Gene Expression Impairment in Patient-Derived Motor Neurons
Source: Int J Mol Sci. 2022 Aug 25;23(17):9652. doi: 10.3390/ijms23179652 (PMC9456253; doi:10.3390/ijms23179652)
Supplement: Supplementary file 1 [file ijms-23-09652-s001.zip]

Archive with 1 entries (1 files):
- ijms-1842828-supplementary.pdf
